# Supplementary material for: Seafloor crustal deformation data along the subduction zones around Japan obtained by GNSS-A observations
Source: Sci Data. 2018 Sep 11;5:180182. doi: 10.1038/sdata.2018.182 (PMC6132190; doi:10.1038/sdata.2018.182)
Supplement: Supplementary file 1 [file sdata2018182-isa1.zip]

Archive with 3 entries (3 files):
- i_Investigation.txt
- s_Yokota_study.txt
- a_Yokota_assay.txt
