# Supplementary material for: Seafloor crustal deformation data along the subduction zones around Japan obtained by GNSS-A observations
Source: Sci Data. 2018 Sep 11;5:180182. doi: 10.1038/sdata.2018.182 (PMC6132190; doi:10.1038/sdata.2018.182)
Supplement: Supplementary file 1 [file sdata2018182-isa1.zip › i_Investigation.txt]

# Investigation File generated for Scientific Data with Investigation File Authoring Tool version 0.1.0 on 17/07/2018 - This metadata file is CC0
ONTOLOGY SOURCE REFERENCE
Term Source Name	GAZ	UO	ENVO	EFO	ERO	NCIT
Term Source File	http://data.bioontology.org/ontologies/GAZ	http://data.bioontology.org/ontologies/UO	http://data.bioontology.org/ontologies/ENVO	http://data.bioontology.org/ontologies/EFO	http://data.bioontology.org/ontologies/ERO	http://data.bioontology.org/ontologies/NCIT
Term Source Version	$Revision: 1.512 $	unknown	17.06d	2.97	2013-08-02	17.06d
Term Source Description	Gazetteer	Units of Measurement Ontology	Environment Ontology	Experimental Factor Ontology	Eagle-I Research Resource Ontology	National Cancer Institute Thesaurus
INVESTIGATION
Investigation Identifier
Investigation Title
Investigation Description
Investigation Submission Date
Investigation Public Release Date
INVESTIGATION PUBLICATIONS
Investigation PubMed ID
Investigation Publication DOI
Investigation Publication Author List
Investigation Publication Title
Investigation Publication Status
Investigation Publication Status Term Accession Number
Investigation Publication Status Term Source REF
INVESTIGATION CONTACTS
Investigation Person Last Name
Investigation Person Mid Initials
Investigation Person First Name
Investigation Person Address
Investigation Person Phone
Investigation Person Fax
Investigation Person Email
Investigation Person Affiliation
Investigation Person Roles
Investigation Person Roles Term Accession Number
Investigation Person Roles Term Source REF
STUDY
Study Identifier	10.1038/sdata.2018.182
Study Title	Seafloor crustal deformation data along the subduction zones around Japan obtained by GNSS-A observations
Study Submission Date	02/03/2018
Study Public Release Date	11/09/2018
Study Description	http://www.nature.com/articles/sdata2018182#abstract
Study File Name	s_Yokota_study.txt
Comment[Subject Keywords]	//;//;//
Comment[Manuscript Licence]	CC BY-4.0
Comment[Experimental Metadata Licence]	CC0
Comment[Supplementary Information File Name]	
Comment[Supplementary Information File Type]	x-zip-compressed
Comment[Supplementary Information File URL]	http://www.nature.com/articles/sdata2018182#supplementary-information
Comment[Data Repository]	PANGAEA
Comment[Data Record Accession]	doi:10.1594/PANGAEA.885139
Comment[Data Record URI]	https://doi.org/10.1594/PANGAEA.885139
STUDY DESIGN DESCRIPTORS
Study Design Type	time series design	data collection and processing objective	observational design
Study Design Type Term Accession Number	http://www.ebi.ac.uk/efo/EFO_0001779	ERO:0100087	http://www.ebi.ac.uk/efo/EFO_0000629
Study Design Type Term Source REF	EFO	ERO	EFO
STUDY PUBLICATIONS
Study PubMed ID	PMID:21596950	PMID:27281197	""	""	""
Study Publication DOI	doi:10.1126/science.1207401	doi:10.1038/nature17632	doi:10.1002/jgrb.50275	doi:10.1186/s40623-015-0352-6	doi:10.1002/2014GL061134
Study Publication Author List	Sato M, Ishikawa T, Ujihara N, Yoshida S, Fujita M, Mochizuki M, Asada A	Yokota Y, Ishikawa T, Watanabe S, Tashiro T, Asada A	Sato,M, Fujita M, Matsumoto Y, Ishikawa T, Saito H, Mochizuki M, Asada A	Watanabe S, Ishikawa T, Yokota Y	Watanabe S, Sato M, Fujita M, Ishikawa T, Yokota Y, Ujihara N, Asada A
Study Publication Title	Displacement Above the Hypocenter of the 2011 Tohoku-Oki Earthquake	Seafloor geodetic constraints on interplate coupling of the Nankai Trough megathrust zone	Interplate coupling off northeastern Japan before the 2011 Tohoku-oki earthquake, inferred from seafloor geodetic data	Non-volcanic crustal movements of the northernmost Philippine Sea plate detected by the GPS-acoustic seafloor positioning	Evidence of viscoelastic deformation following the 2011 Tohoku-Oki earthquake revealed from seafloor geodetic observation
Study Publication Status	published	published	published	published	published
Study Publication Status Term Accession Number					
Study Publication Status Term Source REF					
STUDY FACTORS
Study Factor Name	period	instrument
Study Factor Type	temporal_interval	monitoring device
Study Factor Type Term Accession Number	http://www.ifomis.org/bfo/1.1/span#TemporalInterval	ERO:0001118
Study Factor Type Term Source REF	ERO	ERO
STUDY ASSAYS
Study Assay Measurement Type	geodetic datum
Study Assay Measurement Type Term Accession Number	""
Study Assay Measurement Type Term Source REF	""
Study Assay Technology Type	data acquisition system
Study Assay Technology Type Term Accession Number	ERO:0000948
Study Assay Technology Type Term Source REF	ERO
Study Assay Technology Platform	""
Study Assay File Name	a_Yokota_assay.txt
STUDY PROTOCOLS
Study Protocol Name	Observation System	Data Processing	Coordinate transformation
Study Protocol Type	Instrumentation	Data Processing	Data Transformation
Study Protocol Type Term Accession Number	NCIT:C16742	NCIT:C47925	NCIT:C43582
Study Protocol Type Term Source REF	NCIT	NCIT	NCIT
Study Protocol Description			
Study Protocol URI	""	""	""
Study Protocol Version			
Study Protocol Parameters Name	""	""	""
Study Protocol Parameters Name Term Accession Number	""	""	""
Study Protocol Parameters Name Term Source REF	""	""	""
Study Protocol Components Name	""	""	""
Study Protocol Components Type	""	""	""
Study Protocol Components Type Term Accession Number	""	""	""
Study Protocol Components Type Term Source REF	""	""	""
STUDY CONTACTS
Study Person Last Name	Yokota	Ishikawa	Watanabe
Study Person First Name	Yusuke	Tadashi	Shun-ichi
Study Person Mid Initials			
Study Person Email	eisei@jodc.go.jp	""	""
Study Person Phone			
Study Person Fax			
Study Person Address			
Study Person Affiliation	Hydrographic and Oceanographic Department, Japan Coast Guard, 3-1-1 Kasumigaseki, Chiyoda-ku, Tokyo 100-8932, Japan	Hydrographic and Oceanographic Department, Japan Coast Guard, 3-1-1 Kasumigaseki, Chiyoda-ku, Tokyo 100-8932, Japan	Hydrographic and Oceanographic Department, Japan Coast Guard, 3-1-1 Kasumigaseki, Chiyoda-ku, Tokyo 100-8932, Japan
Study Person Roles			
Study Person Roles Term Accession Number			
Study Person Roles Term Source REF			
Comment[Study Person ORCID]	0000-0003-2969-9110		
Comment[Funder]			
Comment[FundRef ID]			
Comment[Funder Term Source REF]			
Comment[Grant Identifier]			
