# Supplementary material for: Seafloor crustal deformation data along the subduction zones around Japan obtained by GNSS-A observations
Source: Sci Data. 2018 Sep 11;5:180182. doi: 10.1038/sdata.2018.182 (PMC6132190; doi:10.1038/sdata.2018.182)
Supplement: Supplementary file 1 [file sdata2018182-isa1.zip › a_Yokota_assay.txt]

Sample Name	Protocol REF	Assay Name	Raw Data File	Comment[Data Repository]	Comment[Data Record Accession]	Comment[Data Record URI]	Protocol REF	Derived Data File	Comment[Data Repository]	Comment[Data Record Accession]	Comment[Data Record URI]
Before_Tohoku_CHOS	Data Processing	CHOS_B_xyz	ps_table_CHOS_B_xyz.txt	PANGAEA	doi:10.1594/PANGAEA.885139	https://doi.org/10.1594/PANGAEA.885139	Coordinate transformation	pos_table_CHOS_B_enu.txt	PANGAEA	doi:10.1594/PANGAEA.885139	https://doi.org/10.1594/PANGAEA.885139
Before_Tohoku_FUKU	Data Processing	FUKU_B_xyz	ps_table_FUKU_B_xyz.txt	PANGAEA	doi:10.1594/PANGAEA.885139	https://doi.org/10.1594/PANGAEA.885139	Coordinate transformation	ps_table_FUKU_B_enu.txt	PANGAEA	doi:10.1594/PANGAEA.885139	https://doi.org/10.1594/PANGAEA.885139
Before_Tohoku_KAMN	Data Processing	KAMN_B_xyz	ps_table_KAMN_B_xyz.txt	PANGAEA	doi:10.1594/PANGAEA.885139	https://doi.org/10.1594/PANGAEA.885139	Coordinate transformation	ps_table_KAMN_B_enu.txt	PANGAEA	doi:10.1594/PANGAEA.885139	https://doi.org/10.1594/PANGAEA.885139
Before_Tohoku_KAMS	Data Processing	KAMS_B_xyz	ps_table_KAMS_B_xyz.txt	PANGAEA	doi:10.1594/PANGAEA.885139	https://doi.org/10.1594/PANGAEA.885139	Coordinate transformation	ps_table_KAMS_B_enu.txt	PANGAEA	doi:10.1594/PANGAEA.885139	https://doi.org/10.1594/PANGAEA.885139
Before_Tohoku_MYGI	Data Processing	MYGI_B_xyz	ps_table_MYGI_B_xyz.txt	PANGAEA	doi:10.1594/PANGAEA.885139	https://doi.org/10.1594/PANGAEA.885139	Coordinate transformation	ps_table_MYGI_B_enu.txt	PANGAEA	doi:10.1594/PANGAEA.885139	https://doi.org/10.1594/PANGAEA.885139
Before_Tohoku_MYGW	Data Processing	MYGW_B_xyz	ps_table_MYGW_B_xyz.txt	PANGAEA	doi:10.1594/PANGAEA.885139	https://doi.org/10.1594/PANGAEA.885139	Coordinate transformation	ps_table_MYGW_B_enu.txt	PANGAEA	doi:10.1594/PANGAEA.885139	https://doi.org/10.1594/PANGAEA.885139
Coseismic_Tohoku_Tohoku	Data Processing	Tohoku_EQ_xyz	Tohoku_EQ_Movements_xyz.txt	PANGAEA	doi:10.1594/PANGAEA.885139	https://doi.org/10.1594/PANGAEA.885139	Coordinate transformation	Tohoku_EQ_Movements_enu.txt	PANGAEA	doi:10.1594/PANGAEA.885139	https://doi.org/10.1594/PANGAEA.885139
Before_and_after_Tohoku_ASZ1	Data Processing	ASZ1_xyz	pos_table_ASZ1_xyz.txt	PANGAEA	doi:10.1594/PANGAEA.885139	https://doi.org/10.1594/PANGAEA.885139	Coordinate transformation	pos_table_ASZ1_enu.txt	PANGAEA	doi:10.1594/PANGAEA.885139	https://doi.org/10.1594/PANGAEA.885139
Before_and_after_Tohoku_ASZ2	Data Processing	ASZ2_xyz	pos_table_ASZ2_xyz.txt	PANGAEA	doi:10.1594/PANGAEA.885139	https://doi.org/10.1594/PANGAEA.885139	Coordinate transformation	pos_table_ASZ2_enu.txt	PANGAEA	doi:10.1594/PANGAEA.885139	https://doi.org/10.1594/PANGAEA.885139
Before_and_after_Tohoku_HYG1	Data Processing	HYG1_xyz	pos_table_HYG1_xyz.txt	PANGAEA	doi:10.1594/PANGAEA.885139	https://doi.org/10.1594/PANGAEA.885139	Coordinate transformation	pos_table_HYG1_enu.txt	PANGAEA	doi:10.1594/PANGAEA.885139	https://doi.org/10.1594/PANGAEA.885139
Before_and_after_Tohoku_HYG2	Data Processing	HYG2_xyz	pos_table_HYG2_xyz.txt	PANGAEA	doi:10.1594/PANGAEA.885139	https://doi.org/10.1594/PANGAEA.885139	Coordinate transformation	pos_table_HYG2_enu.txt	PANGAEA	doi:10.1594/PANGAEA.885139	https://doi.org/10.1594/PANGAEA.885139
Before_and_after_Tohoku_KUM1	Data Processing	KUM1_xyz	pos_table_KUM1_xyz.txt	PANGAEA	doi:10.1594/PANGAEA.885139	https://doi.org/10.1594/PANGAEA.885139	Coordinate transformation	pos_table_KUM1_enu.txt	PANGAEA	doi:10.1594/PANGAEA.885139	https://doi.org/10.1594/PANGAEA.885139
Before_and_after_Tohoku_KUM2	Data Processing	KUM2_xyz	pos_table_KUM2_xyz.txt	PANGAEA	doi:10.1594/PANGAEA.885139	https://doi.org/10.1594/PANGAEA.885139	Coordinate transformation	pos_table_KUM2_enu.txt	PANGAEA	doi:10.1594/PANGAEA.885139	https://doi.org/10.1594/PANGAEA.885139
Before_and_after_Tohoku_KUM3	Data Processing	KUM3_xyz	pos_table_KUM3_xyz.txt	PANGAEA	doi:10.1594/PANGAEA.885139	https://doi.org/10.1594/PANGAEA.885139	Coordinate transformation	pos_table_KUM3_enu.txt	PANGAEA	doi:10.1594/PANGAEA.885139	https://doi.org/10.1594/PANGAEA.885139
Before_and_after_Tohoku_MRT1	Data Processing	MRT1_xyz	pos_table_MRT1_xyz.txt	PANGAEA	doi:10.1594/PANGAEA.885139	https://doi.org/10.1594/PANGAEA.885139	Coordinate transformation	pos_table_MRT1_enu.txt	PANGAEA	doi:10.1594/PANGAEA.885139	https://doi.org/10.1594/PANGAEA.885139
Before_and_after_Tohoku_MRT2	Data Processing	MRT2_xyz	pos_table_MRT2_xyz.txt	PANGAEA	doi:10.1594/PANGAEA.885139	https://doi.org/10.1594/PANGAEA.885139	Coordinate transformation	pos_table_MRT2_enu.txt	PANGAEA	doi:10.1594/PANGAEA.885139	https://doi.org/10.1594/PANGAEA.885139
Before_and_after_Tohoku_SIOW	Data Processing	SIOW_xyz	pos_table_SIOW_xyz.txt	PANGAEA	doi:10.1594/PANGAEA.885139	https://doi.org/10.1594/PANGAEA.885139	Coordinate transformation	pos_table_SIOW_enu.txt	PANGAEA	doi:10.1594/PANGAEA.885139	https://doi.org/10.1594/PANGAEA.885139
Before_and_after_Tohoku_TOK1	Data Processing	TOK1_xyz	pos_table_TOK1_xyz.txt	PANGAEA	doi:10.1594/PANGAEA.885139	https://doi.org/10.1594/PANGAEA.885139	Coordinate transformation	pos_table_TOK1_enu.txt	PANGAEA	doi:10.1594/PANGAEA.885139	https://doi.org/10.1594/PANGAEA.885139
Before_and_after_Tohoku_TOK2	Data Processing	TOK2_xyz	pos_table_TOK2_xyz.txt	PANGAEA	doi:10.1594/PANGAEA.885139	https://doi.org/10.1594/PANGAEA.885139	Coordinate transformation	pos_table_TOK2_enu.txt	PANGAEA	doi:10.1594/PANGAEA.885139	https://doi.org/10.1594/PANGAEA.885139
Before_and_after_Tohoku_TOK3	Data Processing	TOK3_xyz	pos_table_TOK3_xyz.txt	PANGAEA	doi:10.1594/PANGAEA.885139	https://doi.org/10.1594/PANGAEA.885139	Coordinate transformation	pos_table_TOK3_enu.txt	PANGAEA	doi:10.1594/PANGAEA.885139	https://doi.org/10.1594/PANGAEA.885139
Before_and_after_Tohoku_TOS1	Data Processing	TOS1_xyz	pos_table_TOS1_xyz.txt	PANGAEA	doi:10.1594/PANGAEA.885139	https://doi.org/10.1594/PANGAEA.885139	Coordinate transformation	pos_table_TOS1_enu.txt	PANGAEA	doi:10.1594/PANGAEA.885139	https://doi.org/10.1594/PANGAEA.885139
Before_and_after_Tohoku_TOS2	Data Processing	TOS2_xyz	pos_table_TOS2_xyz.txt	PANGAEA	doi:10.1594/PANGAEA.885139	https://doi.org/10.1594/PANGAEA.885139	Coordinate transformation	pos_table_TOS2_enu.txt	PANGAEA	doi:10.1594/PANGAEA.885139	https://doi.org/10.1594/PANGAEA.885139
Before_and_after_Tohoku_BOSN	Data Processing	BOSN_xyz	pos_table_BOSN_xyz.txt	PANGAEA	doi:10.1594/PANGAEA.885139	https://doi.org/10.1594/PANGAEA.885139	Coordinate transformation	pos_table_BOSN_enu.txt	PANGAEA	doi:10.1594/PANGAEA.885139	https://doi.org/10.1594/PANGAEA.885139
Before_and_after_Tohoku_BOSS	Data Processing	BOSS_xyz	pos_table_BOSS_xyz.txt	PANGAEA	doi:10.1594/PANGAEA.885139	https://doi.org/10.1594/PANGAEA.885139	Coordinate transformation	pos_table_BOSS_enu.txt	PANGAEA	doi:10.1594/PANGAEA.885139	https://doi.org/10.1594/PANGAEA.885139
Before_and_after_Tohoku_CHOS	Data Processing	CHOS_xyz	pos_table_CHOS_xyz.txt	PANGAEA	doi:10.1594/PANGAEA.885139	https://doi.org/10.1594/PANGAEA.885139	Coordinate transformation	pos_table_CHOS_enu.txt	PANGAEA	doi:10.1594/PANGAEA.885139	https://doi.org/10.1594/PANGAEA.885139
Before_and_after_Tohoku_FUKU	Data Processing	FUKU_xyz	pos_table_FUKU_xyz.txt	PANGAEA	doi:10.1594/PANGAEA.885139	https://doi.org/10.1594/PANGAEA.885139	Coordinate transformation	pos_table_FUKU_enu.txt	PANGAEA	doi:10.1594/PANGAEA.885139	https://doi.org/10.1594/PANGAEA.885139
Before_and_after_Tohoku_KAMN	Data Processing	KAMN_xyz	pos_table_KAMN_xyz.txt	PANGAEA	doi:10.1594/PANGAEA.885139	https://doi.org/10.1594/PANGAEA.885139	Coordinate transformation	pos_table_KAMN_enu.txt	PANGAEA	doi:10.1594/PANGAEA.885139	https://doi.org/10.1594/PANGAEA.885139
Before_and_after_Tohoku_KAMS	Data Processing	KAMS_xyz	pos_table_KAMS_xyz.txt	PANGAEA	doi:10.1594/PANGAEA.885139	https://doi.org/10.1594/PANGAEA.885139	Coordinate transformation	pos_table_KAMS_enu.txt	PANGAEA	doi:10.1594/PANGAEA.885139	https://doi.org/10.1594/PANGAEA.885139
Before_and_after_Tohoku_MYGI	Data Processing	MYGI_xyz	pos_table_MYGI_xyz.txt	PANGAEA	doi:10.1594/PANGAEA.885139	https://doi.org/10.1594/PANGAEA.885139	Coordinate transformation	pos_table_MYGI_enu.txt	PANGAEA	doi:10.1594/PANGAEA.885139	https://doi.org/10.1594/PANGAEA.885139
Before_and_after_Tohoku_MYGW	Data Processing	MYGW_xyz	pos_table_MYGW_xyz.txt	PANGAEA	doi:10.1594/PANGAEA.885139	https://doi.org/10.1594/PANGAEA.885139	Coordinate transformation	pos_table_MYGW_enu.txt	PANGAEA	doi:10.1594/PANGAEA.885139	https://doi.org/10.1594/PANGAEA.885139
Before_and_after_Tohoku_SAGA	Data Processing	SAGA_xyz	pos_table_SAGA_xyz.txt	PANGAEA	doi:10.1594/PANGAEA.885139	https://doi.org/10.1594/PANGAEA.885139	Coordinate transformation	pos_table_SAGA_enu.txt	PANGAEA	doi:10.1594/PANGAEA.885139	https://doi.org/10.1594/PANGAEA.885139
